# Supplementary material for: Therapeutic miR-506-3p Replacement in Pancreatic Carcinoma Leads to Multiple Effects including Autophagy, Apoptosis, Senescence, and Mitochondrial Alterations In Vitro and In Vivo
Source: Biomedicines. 2022 Jul 13;10(7):1692. doi: 10.3390/biomedicines10071692 (PMC9312874; doi:10.3390/biomedicines10071692)
Supplement: Supplementary file 1 [file biomedicines-10-01692-s001.zip]

Archive with 6 entries (6 files):
- Borchardt et al - Biomedicine revised - Figure S1.pptx
- Borchardt et al - Biomedicine revised - Figure S2.pptx
- Borchardt et al - Biomedicine revised - Figure S3.pptx
- Borchardt et al - Biomedicine revised - Table S1.pdf
- Borchardt et al - Biomedicine revised - Table S2.pdf
- Borchardt et al - Biomedicine revised - Table S3.pdf
